# Supplementary material for: Prebiotic Syntheses of Organophosphorus Compounds from Reduced Source of Phosphorus in Non-Aqueous Solvents
Source: Life (Basel). 2023 Oct 29;13(11):2134. doi: 10.3390/life13112134 (PMC10672063; doi:10.3390/life13112134)
Supplement: Supplementary file 1 [file life-13-02134-s001.zip]

Archive with 1 entries (1 files):
- life-2664370-supplementary.pdf
